# Supplementary material for: Helicobacter pylori Virulence Factors and Clarithromycin Resistance-Associated Mutations in Mexican Patients
Source: Pathogens. 2023 Feb 2;12(2):234. doi: 10.3390/pathogens12020234 (PMC9959081; doi:10.3390/pathogens12020234)
Supplement: Supplementary file 1 [file pathogens-12-00234-s001.zip]

Archive with 1 entries (1 files):
- pathogens-2157537-supplementary.pdf
